# Supplementary material for: Molecular characterization and population genetics of Theileria parva in Burundi’s unvaccinated cattle: Towards the introduction of East Coast fever vaccine
Source: PLoS One. 2021 May 17;16(5):e0251500. doi: 10.1371/journal.pone.0251500 (PMC8128232; doi:10.1371/journal.pone.0251500)
Supplement: S3 Table — (XLSX) [file pone.0251500.s007.xlsx]

## Sheet: Sheet1
	Description of Burundi field sample sequences used in this study
Gene	Sample ID	Year of collection	Province	Accession Number
Tp1	Buba04	2017	Bubanza	LC593820
	Buba07	2017	Bubanza	LC593821
	Buba15	2017	Bubanza	LC593822
	Buba20	2017	Bubanza	LC593823
	Buba22	2017	Bubanza	LC593824
	Buba48	2017	Bubanza	LC593825
	Buba53	2017	Bubanza	LC593826
	Buba58	2017	Bubanza	LC593827
	Buba60	2017	Bubanza	LC593828
	Buba62	2017	Bubanza	LC593829
	Buba66	2017	Bubanza	LC593830
	Buba69	2017	Bubanza	LC593831
	Buba75	2017	Bubanza	LC593832
	Buba76	2017	Bubanza	LC593833
	Buba78	2017	Bubanza	LC593834
	Buba84	2017	Bubanza	LC593835
	Buba90	2017	Bubanza	LC593836
	Buba96	2017	Bubanza	LC593837
	Buba97	2017	Bubanza	LC593838
	Buba101	2017	Bubanza	LC593839
	Buke19	2017	Bubanza	LC593840
	Canka05	2017	Cankuzo	LC593841
	Canka10	2017	Cankuzo	LC593842
	GaD42	2017	Bujumbura	LC593843
	Gae2	2017	Bujumbura	LC593844
	Gae15	2017	Bujumbura	LC593845
	Gae52	2017	Bujumbura	LC593846
	GaeE54	2017	Bujumbura	LC593847
	GaeE112	2017	Bujumbura	LC593848
	GaE29	2017	Bujumbura	LC593849
	Gat38	2017	Bujumbura	LC593850
	Gat51	2017	Bujumbura	LC593851
	GatH67	2017	Bujumbura	LC593852
	GatK18	2017	Bujumbura	LC593853
	GatM45	2017	Bujumbura	LC593854
	GatS10	2017	Bujumbura	LC593855
	GatS15	2017	Bujumbura	LC593856
	GatS11	2017	Bujumbura	LC593857
	Gite44	2017	Gitega	LC593858
	Gite505	2017	Gitega	LC593859
	Gite538	2017	Gitega	LC593860
	Gite555	2017	Gitega	LC593861
	Kaya02	2017	Kayanza	LC593862
	Kaya13	2017	Kayanza	LC593863
	Kaya16	2017	Kayanza	LC593864
	Kaya17	2017	Kayanza	LC593865
	Kaya20	2017	Kayanza	LC593866
	Kaya26	2017	Kayanza	LC593867
	Kaya27	2017	Kayanza	LC593868
	Kaya31	2017	Kayanza	LC593869
	Kaya35	2017	Kayanza	LC593870
	Kaya93	2017	Kayanza	LC593871
	Kaya103	2017	Kayanza	LC593872
	Kaya116	2017	Kayanza	LC593873
	Kiru6	2017	Kirundo	LC593874
	Kiru12	2017	Kirundo	LC593875
	Kiru14	2017	Kirundo	LC593876
	Kiru16	2017	Kirundo	LC593877
	Kiru18	2017	Kirundo	LC593878
	Kiru19	2017	Kirundo	LC593879
	Kiru21	2017	Kirundo	LC593880
	Kiru22	2017	Kirundo	LC593881
	Kiru24	2017	Kirundo	LC593882
	Kiru29	2017	Kirundo	LC593883
	Kiru34	2017	Kirundo	LC593884
	Kiru39	2017	Kirundo	LC593885
	Kiru46	2017	Kirundo	LC593886
	Kiru49	2017	Kirundo	LC593887
	Kiru51	2017	Kirundo	LC593888
	Kiru52	2017	Kirundo	LC593889
	Kiru59	2017	Kirundo	LC593890
	Kiru62	2017	Kirundo	LC593891
	Kiru70	2017	Kirundo	LC593892
	Kiru73	2017	Kirundo	LC593893
	Kiru76	2017	Kirundo	LC593894
	Kiru77	2017	Kirundo	LC593895
	Kiru81	2017	Kirundo	LC593896
	Mar04	2017	Makamba	LC593897
	Mar8	2017	Bujumbura	LC593898
	Mar22	2017	Bujumbura	LC593899
	Mar23	2017	Bujumbura	LC593900
	Mar37	2017	Bujumbura	LC593901
	Mar50	2017	Makamba	LC593902
	Mar65	2017	Bujumbura	LC593903
	Mar76	2017	Makamba	LC593904
	Mar81	2017	Bujumbura	LC593905
	Mar549	2017	Bujumbura	LC593906
	Mugo30	2017	Bururi	LC593907
	Mugo48	2017	Bururi	LC593908
	Mugo51	2017	Bujumbura	LC593909
	MugoC87	2017	Bujumbura	LC593910
	Mur3	2017	Muramvya	LC593911
	Mur68	2017	Muramvya	LC593912
	MurC14	2017	Mwaro	LC593913
	MurE40	2017	Muramvya	LC593914
	MurE63	2017	Mwaro	LC593915
	MurE73	2017	Mwaro	LC593916
	MurS44	2017	Muramvya	LC593917
	MVA100	2017	Mwaro	LC593918
	MWE36	2017	Mwaro	LC593919
	MWE66	2017	Mwaro	LC593920
	MWE77	2017	Mwaro	LC593921
	MwE45	2017	Mwaro	LC593922
	Rubi01	2017	Bujumbura	LC593923
	Rubi19	2017	Bujumbura	LC593924
	Rubi24	2017	Bujumbura	LC593925
	Rubi27	2017	Bujumbura	LC593926
	Rubi37	2017	Bujumbura	LC593927
	Rubi39	2017	Bujumbura	LC593928
	Rubi46	2017	Bujumbura	LC593929
	Rubi47	2017	Bujumbura	LC593930
	Rubi48	2017	Bujumbura	LC593931
	Rubi52	2017	Bujumbura	LC593932
	Rubi54	2017	Bujumbura	LC593933
	Rubi55	2017	Bujumbura	LC593934
	Rubi77	2017	Bujumbura	LC593935
	Ruta5	2017	Rutana	LC593936
	Ruta11	2017	Rutana	LC593937
	Ruta15	2017	Rutana	LC593938
	Ruta20	2017	Rutana	LC593939
	Ruta23	2017	Rutana	LC593940
	Ruta30	2017	Rutana	LC593941
	Ruta33	2017	Rutana	LC593942
	Ruta39	2017	Rutana	LC593943
	Ruta40	2017	Rutana	LC593944
	Ruta41	2017	Rutana	LC593945
	Ruta45	2017	Rutana	LC593946
	Ruta53	2017	Rutana	LC593947
	Ruta54	2017	Rutana	LC593948
	Ruta55	2017	Rutana	LC593949
Tp2	Buba04	2017	Bubanza	LC593950
	Buba07	2017	Bubanza	LC593951
	Buba15	2017	Bubanza	LC593952
	Buba20	2017	Bubanza	LC593953
	Buba22	2017	Bubanza	LC593954
	Buba49	2017	Bubanza	LC593955
	Buba53	2017	Bubanza	LC593956
	Buba60	2017	Bubanza	LC593957
	Buba62	2017	Bubanza	LC593958
	Buba69	2017	Bubanza	LC593959
	Buba75	2017	Bubanza	LC593960
	Buba76	2017	Bubanza	LC593961
	Buba96	2017	Bubanza	LC593962
	Buba97	2017	Bubanza	LC593963
	Buba101	2017	Bubanza	LC593964
	Canka5	2017	Cankuzo	LC593965
	Canka10	2017	Cankuzo	LC593966
	Ga56	2017	Bujumbura	LC593967
	GaE2	2017	Bujumbura	LC593968
	GaE15	2017	Bujumbura	LC593969
	GaE27	2017	Bujumbura	LC593970
	GaE29	2017	Bujumbura	LC593971
	GaE54	2017	Bujumbura	LC593972
	GaE112	2017	Bujumbura	LC593973
	GaH67	2017	Bujumbura	LC593974
	GaM45	2017	Bujumbura	LC593975
	GaS14	2017	Bujumbura	LC593976
	Gat14	2017	Bujumbura	LC593977
	Gat58	2017	Bujumbura	LC593978
	GatE52	2017	Bujumbura	LC593979
	GatK18	2017	Bujumbura	LC593980
	GatS1	2017	Bujumbura	LC593981
	GatS10	2017	Bujumbura	LC593982
	GatS11	2017	Bujumbura	LC593983
	GatS15	2017	Bujumbura	LC593984
	Gite44	2017	Gitega	LC593985
	Gite505	2017	Gitega	LC593986
	Gite538	2017	Gitega	LC593987
	Gite555	2017	Gitega	LC593988
	Kaya02	2017	Kayanza	LC593989
	Kaya12	2017	Kayanza	LC593990
	Kaya13	2017	Kayanza	LC593991
	Kaya16	2017	Kayanza	LC593992
	Kaya17	2017	Kayanza	LC593993
	Kaya20	2017	Kayanza	LC593994
	Kaya26	2017	Kayanza	LC593995
	Kaya27	2017	Kayanza	LC593996
	Kaya31	2017	Kayanza	LC593997
	Kaya93	2017	Kayanza	LC593998
	Kaya116	2017	Kayanza	LC593999
	Kiru6	2017	Kirundo	LC594000
	Kiru12	2017	Kirundo	LC594001
	Kiru18	2017	Kirundo	LC594002
	Kiru19	2017	Kirundo	LC594003
	Kiru22	2017	Kirundo	LC594004
	Kiru29	2017	Kirundo	LC594005
	Kiru34	2017	Kirundo	LC594006
	Kiru49	2017	Kirundo	LC594007
	Kiru51	2017	Kirundo	LC594008
	Kiru59	2017	Kirundo	LC594009
	Kiru73	2017	Kirundo	LC594010
	Kiru76	2017	Kirundo	LC594011
	Kiru77	2017	Kirundo	LC594012
	Kiru81	2017	Kirundo	LC594013
	Mar8	2017	Bujumbura	LC594014
	Mar10	2017	Makamba	LC594015
	Mar23	2017	Bujumbura	LC594016
	Mar50	2017	Makamba	LC594017
	Mar76	2017	Makamba	LC594018
	Mar81	2017	Bujumbura	LC594019
	MarS49	2017	Bujumbura	LC594020
	Mugo30	2017	Bururi	LC594021
	Mugo48	2017	Bururi	LC594022
	Mugo51	2017	Bujumbura	LC594023
	Mugo87	2017	Bujumbura	LC594024
	MugoC87	2017	Bujumbura	LC594025
	Mur01	2017	Muramvya	LC594026
	Mur13	2017	Mwaro	LC594027
	Mur45	2017	Muramvya	LC594028
	Mur68	2017	Muramvya	LC594029
	Mur70	2017	Muramvya	LC594030
	MurC14	2017	Mwaro	LC594031
	MurE40	2017	Muramvya	LC594032
	MurE63	2017	Mwaro	LC594033
	MurE73	2017	Mwaro	LC594034
	MurS44	2017	Muramvya	LC594035
	MVA100	2017	Mwaro	LC594036
	MwE36	2017	Mwaro	LC594037
	MwE45	2017	Mwaro	LC594038
	Mwaro55	2017	Mwaro	LC594039
	Rubi01	2017	Bujumbura	LC594040
	Rubi19	2017	Bujumbura	LC594041
	Rubi37	2017	Bujumbura	LC594042
	Rubi39	2017	Bujumbura	LC594043
	Rubi44	2017	Bujumbura	LC594044
	Rubi46	2017	Bujumbura	LC594045
	Rubi47	2017	Bujumbura	LC594046
	Rubi48	2017	Bujumbura	LC594047
	Rubi52	2017	Bujumbura	LC594048
	Rubi54	2017	Bujumbura	LC594049
	Rubi55	2017	Bujumbura	LC594050
	Ruta11	2017	Rutana	LC594051
	Ruta23	2017	Rutana	LC594052
	Ruta24	2017	Rutana	LC594053
	Ruta40	2017	Rutana	LC594054
	Ruta41	2017	Rutana	LC594055
	Ruta45	2017	Rutana	LC594056
	Ruta47	2017	Rutana	LC594057
	Ruta53	2017	Rutana	LC594058
	Ruta54	2017	Rutana	LC594059
	Ruta55	2017	Rutana	LC594060
	Ruta56	2017	Rutana	LC594061
	Ruta65	2017	Rutana	LC594062
	Ruta69	2017	Rutana	LC594063
	Ruta75	2017	Rutana	LC594064
	Ruta78	2017	Rutana	LC594065
	Ruta80	2017	Rutana	LC594066
	Ruta98	2017	Rutana	LC594067
p67	Buba58	2017	Bubanza	LC594555
	Buba78	2017	Bubanza	LC594556
	Buba84	2017	Bubanza	LC594557
	Buba90	2017	Bubanza	LC594558
	Buba96	2017	Bubanza	LC594559
	Gae29	2017	Bujumbura	LC594560
	Gat38	2017	Bujumbura	LC594561
	Gat56	2017	Bujumbura	LC594562
	GatD42	2017	Bujumbura	LC594563
	GatM45	2017	Bujumbura	LC594564
	Gite505	2017	Gitega	LC594565
	Gite538	2017	Gitega	LC594566
	Gite555	2017	Gitega	LC594567
	Kaya15	2017	Kayanza	LC594568
	Kaya20	2017	Kayanza	LC594569
	Kiru5	2017	Kirundo	LC594570
	Kiru6	2017	Kirundo	LC594571
	Kiru6-2	2017	Kirundo	LC594572
	Kiru12	2017	Kirundo	LC594573
	Kiru14	2017	Kirundo	LC594574
	Kiru14-2	2017	Kirundo	LC594575
	Kiru21	2017	Kirundo	LC594576
	Kiru51	2017	Kirundo	LC594577
	Kiru60	2017	Kirundo	LC594578
	Kiru76	2017	Kirundo	LC594579
	Kiru77	2017	Kirundo	LC594580
	Kiru81	2017	Kirundo	LC594581
	Kiru83	2017	Kirundo	LC594582
	Mar8	2017	Bujumbura	LC594583
	Mar10	2017	Makmba	LC594584
	Mar17	2017	Bujumbura	LC594585
	Mar22	2017	Bujumbura	LC594586
	Mar23	2017	Bujumbura	LC594587
	Mar50	2017	Makamba	LC594588
	Mugo30	2017	Bururi	LC594589
	Mugo51	2017	Bujumbura	LC594590
	Mv100	2017	Mwaro	LC594591
	Mwe45	2017	Mwaro	LC594592
	Rubi1	2017	Bujumbura	LC594593
	Rubi5	2017	Bujumbura	LC594594
	Rubi10	2017	Bujumbura	LC594595
	Rubi11	2017	Bujumbura	LC594596
	Rubi15	2017	Bujumbura	LC594597
	Rubi19	2017	Bujumbura	LC594598
	Rubi23	2017	Bujumbura	LC594599
	Rubi24	2017	Bujumbura	LC594600
	Rubi39	2017	Bujumbura	LC594601
	Rubi40	2017	Bujumbura	LC594602
	Rubi45	2017	Bujumbura	LC594603
	Rubi47	2017	Bujumbura	LC594604
	Rubi48	2017	Bujumbura	LC594605
	Rubi52	2017	Bujumbura	LC594606
	Rubi53	2017	Bujumbura	LC594607
	Rubi55	2017	Bujumbura	LC594608
	Rubi77	2017	Bujumbura	LC594609
	Rubi80	2017	Bujumbura	LC594610
